# Supplementary material for: The Effect of Capsule-in-Capsule Combinations on In Vivo Disintegration in Human Volunteers: A Combined Imaging and Salivary Tracer Study
Source: Pharmaceutics. 2021 Nov 25;13(12):2002. doi: 10.3390/pharmaceutics13122002 (PMC8707024; doi:10.3390/pharmaceutics13122002)
Supplement: Supplementary file 1 [file pharmaceutics-13-02002-s001.zip]

Archive with 1 entries (1 files):
- pharmaceutics-1437177-supplementary.pdf
